# Supplementary material for: Risk of Respiratory Infectious Diseases and the Role of Methylphenidate in Children with Attention-Deficit/Hyperactivity Disorder: A Population-Based Cohort Study
Source: Int J Environ Res Public Health. 2021 May 28;18(11):5824. doi: 10.3390/ijerph18115824 (PMC8199289; doi:10.3390/ijerph18115824)
Supplement: Supplementary file 1 [file ijerph-18-05824-s001.zip]

Archive with 1 entries (1 files):
- ijerph-1214630-supplementary.pdf
